# Supplementary material for: Does Sex or Age Impact the Prognostic Value of a Zero Coronary Artery Calcium Score?
Source: J Clin Med. 2025 Sep 4;14(17):6260. doi: 10.3390/jcm14176260 (PMC12429088; doi:10.3390/jcm14176260)
Supplement: Supplementary file 1 [file jcm-14-06260-s001.zip]

Archive with 1 entries (1 files):
- jcm-3796652-supplementary.pdf
